# Supplementary material for: Evaluation of Approaches for the Assessment of HER2 Expression in Breast Cancer by Radionuclide Imaging Using the Scaffold Protein [99mTc]Tc-ADAPT6
Source: Pharmaceutics. 2024 Mar 23;16(4):445. doi: 10.3390/pharmaceutics16040445 (PMC11053875; doi:10.3390/pharmaceutics16040445)
Supplement: Supplementary file 1 [file pharmaceutics-16-00445-s001.zip]

Archive with 1 entries (1 files):
- pharmaceutics-2899164-supplementary.pdf
